# Supplementary material for: Polarization Dynamics of Solid-State Quantum Emitters
Source: ACS Nano. 2024 Feb 9;18(7):5270–81. doi: 10.1021/acsnano.3c08940 (PMC10883057; doi:10.1021/acsnano.3c08940)
Supplement: Supplementary file 2 — nn3c08940_si_002.xlsx [file nn3c08940_si_002.xlsx]

## Sheet: Excitation&Emission axes
Neutral-charged state defect
Defects	ZPL (nm)	Excitation angle	Linear in-plane polarization visibility for excitation	Emission angle	Linear in-plane polarization visibility for emission	Misalignment
VB	688.457	5.41019	0.00756659	22.2131	0.00769772	16.8029
VN	617.063	22.0432	0.0240215	29.7308	0.0399037	8.22465
NBVN	355.777	29.9992	0.883179	25.1963	0.840481	4.80292
CBVN	655.041	30	1	30	0.24882	0.00147762
CBCNCB	303.489	0.329273	1	0.594114	1	0.264826
CBVB	348.924	1.08241	1	4.07242	0.823682	5.1562
CBCN	333.619	29.997	0.999999	29.997	0.99993	0
C2C2-1	432.55	23.8007	1	22.8639	1	0.936874
C2C2-2	639.845	25.8837	1	9.9074	0.999973	15.9764
C2C2-3	572.679	11.1228	1	12.1425	0.99998	1.01968
C2C2-4	525.17	29.7808	1	28.1388	0.999996	1.64195
C2C2-5	635.503	27.4449	1	25.7331	0.959261	1.71174
CNVN	562.147	12.2744	1	13.6679	0.999788	1.39354
CB	771.01	0.574676	0.0012667	2.9793	0.00152117	2.40564
CN	574.024	18.323	1	27.12	0.999998	8.76395
CNVB	444.027	29.9929	0.00636423	29.6328	0.07178	0.359894
CBCNCN	754.162	0.0590566	1	0.152768	0.999552	0.21323
CBCNCNCN	280.665	2.25288	1	29.996	0.999986	87.7431
CNCBCBCB	1145.04	0.744	0.999825	1.16	0.937707	0.425959
CBVNVB	588.375	8.11934	0.00654991	25.4313	0.0941595	42.6882
CBCNVBVN	438.635	5.66691	0.0140306	25.119	0.0584956	29.2124
CBCNVNVN	488.558	0.00463772	1	27.7089	0.101869	27.7147
CNCBVBVB	225.642	0.127863	1	13.0342	0.296918	13.1634
C2CBVN	1015.56	19.1263	1	18.3454	0.999923	0.780885
C2CBVB	203.696	2.3024	0.999169	12.2074	0.437013	14.5112
C2CNVN	724.676	0.0164171	1	2.04961	0.999998	2.06743
C2CNVB	117.342	7.04464	0.157937	22.6817	0.999975	75.637
C2CBVNVB	516.125	21.3102	0.607227	17.411	0.0256355	3.89955
C2CNVNVB	648.413	21.3102	0.607227	6.44965	0.567321	74.8605
C2C2VB	612.715	27.4697	0.0491201	18.1297	0.0126308	50.6575
VBVN-O	245.565	28.7438	0.444991	27.7332	0.999479	56.4784
C2VN	514.452	18.3253	0.00845005	18.8597	0.0207348	59.465
C2VB	531.379	19.6042	1	12.5649	0.999985	7.03938
OB	361.074	15.2074	0.0479366	11.3917	0.0492469	3.81588
OBVN	539.947	29.875	0.0443233	0.00928652	1	89.8657
OBVB	485.34	22.016	0.535659	15.5282	0.693176	6.48786
ON	2240.45	4.21712	0.000906564	8.45823	0.000449044	4.18109
ONVN	430.239	23.9641	0.00221606	15.5524	0.0187194	51.5885
ONVB	223.456	24.891	0.13838	27.04	1	7.92973
CBON	352.034	29.9986	0.812296	29.9991	0.849453	0.000518994
CBOB	579.426	20.0457	0.0713384	10.6581	0.770384	9.3876
CBON	363.016	18.0233	0.011853	1.15425	0.186895	43.1309
Negative-charged state defect
Defects	ZPL	Excitation angle	Linear in-plane polarization visibility for excitation	Emission angle	Linear in-plane polarization visibility for emission	Misalignment
VB	330.742	21.2117	0.0975239	29.9901	1	8.79685
VN	2379.86	3.89939	1	3.87582	0.999998	0.0235702
NBVN	2548.56	29.9992	0.793883	29.9992	0.789451	9.27436e-06
CBVN	1553.53	29.9851	0.737844	29.998	0.440402	0.0129584
CBCNCB	1994.56	4.89631	0.110569	27.7883	0.319634	22.8919
CBVB	470.533	29.3841	1	11.3641	1	18.02
CBCN	3106.29	29.9935	0.00976308	29.9745	0.00696661	0.0158588
C2C2-1	2288.92	7.49918	0.0516208	2.86148	0.0503407	4.6377
C2C2-2	1079.63	7.11147	0.0553564	9.83465	0.0526519	2.72359
C2C2-3	1185.24	10.8876	0.0112743	16.0108	0.0104629	5.12104
C2C2-4	1218.07	6.37994	0.0152125	20.1067	0.00991351	13.7284
C2C2-5	1264.29	23.5908	0.0180528	22.3461	0.00290603	61.2493
CNVN	1407.72	10.2633	0.00477264	29.79	0.00410768	19.5301
CB	472.534	18.7349	0.347896	19.5325	0.998907	38.2687
CN	419.331	25.7921	0.0188478	25.8353	0.0172239	0.0423094
CNVB	532.989	20.001	0.000271918	27.1479	0.998905	47.1503
CBCNCN	427.075	26.4319	0.995811	18.1641	0.999878	8.26777
CBCNCNCN	403.761	26.4507	0.0503763	18.183	0.0104624	68.2691
CNCBCBCB	4670.78	9.00241	0.989675	8.75612	0.970891	0.246313
CBVNVB	640.347	9.80809	0.0341883	15.5514	0.0447782	25.3614
CBCNVBVN	417.098	17.7454	0.0303702	11.3618	0.999998	6.3836
CBCNVNVN	870.811	25.2304	0.00470585	22.714	0.00292419	12.0525
CNCBVBVB	870.811	0.194366	1	0.0412628	1	0.153072
C2CBVN	3230.18	20.061	0.235593	3.22829	0.997383	36.7093
C2CBVB	576.318	28.7416	0.0208945	28.5822	0.042128	2.67498
C2CNVN	947.512	12.5464	0.00232661	16.2738	0.00286926	3.72833
C2CNVB	871.092	10.4925	1	26.5066	0.99999	16.0141
C2CBVNVB	850.043	2.89254	0.0781373	21.469	0.225956	18.5764
C2CNVNVB	951.329	21.083	0.999999	28.544	0.556894	52.6077
C2C2VB	472.534	16.094	0.999999	10.96	0.933748	5.10483
VBVN-O	407.075	0.0128016	1	27.6464	0.999966	32.3394
C2VN	1395.75	25.8499	0.301629	29.3532	0.427026	3.50317
C2VB	477.162	14.999	0.251	19.105	1	34.134
OB	736.11	2.11322	0.0533219	25.45	0.0399223	32.4347
OBVN	1466.21	29.9721	0.039131	29.9362	0.06452	0.0361869
OBVB	504.356	6.4744	0.985119	4.65739	0.758745	1.817
ON	4794.68	1.66402	6.30927e-05	13.3628	2.45814e-05	11.8189
ONVN	329.66	5.65011	0.00814402	28.9688	1	34.6203
ONVB	401.915	59.9988	1	26.8074	1	33.1914
CBON	1778.75	29.9986	0.92412	29.9991	0.995265	0.967083
CBOB	2458.61	3.77724	0.0750196	12.2731	0.0299532	15.7594
CBON	2285.76	8.51021	0.99206	21.3196	0.945836	12.8094
Positive-charged state defect
Defects	ZPL	Excitation angle	Linear in-plane polarization visibility for excitation	Emission angle	Linear in-plane polarization visibility for emission	Misalignment
VB	1731.21	28.1863	0.152122	12.5313	0.266488	19.281
VN	314.379	21.2571	1	1.54242	0.999989	40.2853
NBVN	538.59	29.9992	0.690778	29.9992	0.754887	0.00113322
CBVN	518.438	29.999	0.900068	29.9986	0.753844	0.000396699
CBCNCB	751.834	0.0064194	1	0.949348	0.999932	0.957141
CBVB	1846.86	24.0634	0.188408	26.3455	0.324845	2.2822
CBCN	290.992	2.42732	1	29.9981	0.999998	0.007
C2C2-1	356.908	19.0631	1	14.9551	1	4.10806
C2C2-2	392.115	13.7808	1	1.05915	0.999999	12.7217
C2C2-3	375.556	3.41146	1	15.9198	0.999997	12.5084
C2C2-4	356.224	29.657	1	16.67	1	12.9871
C2C2-5	394.272	24.967	1	26.1217	1	1.15468
CNVN	377.077	26.1217	0.999999	18.6237	0.999999	7.29094
CB	300.147	23.1283	1	0.421292	0.88348	22.707
CN	2079.84	29.8786	2.05572	2.52847	1	27.3502
CNVB	2318.71	0.112705	1	23.5677	0.998787	23.455
CBCNCN	1251.3	28.27	1	17.0411	0.999954	11.2289
CBCNCNCN	1893.36	15.3853	1	29.284	0.999928	44.6707
CNCBCBCB	767.289	1.35982	0.999999	0.586198	0.995517	0.773642
CBVNVB	471.304	18.8282	1	22.3947	0.657563	41.2243
CBCNVBVN	1476.95	13.8107	1	18.1322	0.999977	4.3215
CBCNVNVN	694.764	29.1795	1	0.0300058	0.999993	30.7891
CNCBVBVB	694.69	29.1795	1	0.0300058	0.999993	30.7888
C2CBVN	557.426	8.81101	0.042558	11.5886	0.0241462	39.5991
C2CBVB	668.849	27.3725	0.0418365	25.3525	0.188745	2.01964
C2CNVN	513.63	0.00489058	1	0.0137207	1	0.00880374
C2CNVB	2407.07	20.0033	0.999993	6.01192	0.991471	46.0087
C2CBVNVB	504.874	17.8055	0.03816	3.49765	0.962294	38.6954
C2CNVNVB	564.504	27.094	0.0605818	24.173	0.24653	50.6537
C2C2VB	855.521	27.5648	0.0975146	28.6306	0.0388221	58.9343
VBVN-O	560.66	29.0898	0.0109002	2.71264	0.914892	86.3797
C2VN	751.834	29.2862	0.999997	20.2092	0.999992	9.07706
C2VB	853.389	5.771	0.066	20.537	0.018	20.537
OB	519.822	29.9992	1.61104e-06	20.3566	2.08636e-05	0.357874
OBVN	274.033	29.999	0.999693	11.4007	0.0276566	41.401
OBVB	620.655	19.065	0.00786572	24.9119	0.713716	43.9754
ON	215.692	3.04387	1	29.4729	1	32.5182
ONVN	644.481	7.4757	0.841421	1.31429	0.0541559	8.79138
ONVB	2585.7	14.352	0.0129493	2.1286	0.0472165	43.5194
CBON	568.382	29.9317	0.967115	29.7991	0.111595	0.132604
CBOB	351.854	3.72336	0.834248	6.62986	0.957516	2.9065
CBON	278.295	9.15677	1	8.13448	0.956647	1.02227
